# Supplementary material for: A solution algorithm for calculating the preload of T-type clamp bolts based on multiphysics coupling
Source: PLoS One. 2026 May 12;21(5):e0349093. doi: 10.1371/journal.pone.0349093 (PMC13166946; doi:10.1371/journal.pone.0349093)
Supplement: S1 Dataset — (XLS) [file pone.0349093.s001.xls]

## Sheet: Sheet1
Simulation input parameters
Parameter name	Parameter value	Increment
Ambient temperature	25 °C	\
Global mesh size	6.47 mm	\
Back surface of the clamp	Fixed support	\
Ends of the main conductor		\
Main conductor–clamp contact interface	No Separation	\
Clamp–bolt contact interface		\
Main conductor current	100~400A	50A
Bolt torque	34~42N·m	0.5N·m
Convergence Criteria	1e-05	\
Parameter Settings for the T-type Clamp and Conductor
Material Parameters	T-type Clamp	Conductor
Conductivity（ MS·m-1）	30.3	59.98
Permeability（H/m）	300.23	1.01
Thermal Conductivity（W/(m∙K)）	201	400
Specific Heat Capacity at Constant Pressure（J/(kg∙K)）	900	385
Convection Coefficient（W/(m2∙K)）	5	5
Surface Emissivity	0.981	0.972
Density（kg∙m-3）	2700	8940
Microhardness （GPa）	3	1.9
Mean Slope of Roughness	0.41	0.42
Mean Roughness Height（mm）	0.998	1.001
Young's Modulus（GPa）	69	126
Poisson's Ratio	0.33	0.34
